# Supplementary material for: RcsB and H-NS Both Contribute to the Repression the Expression of the csgDEFG Operon
Source: Microorganisms. 2025 Aug 5;13(8):1829. doi: 10.3390/microorganisms13081829 (PMC12388358; doi:10.3390/microorganisms13081829)
Supplement: Supplementary file 1 [file microorganisms-13-01829-s001.zip]

Archive with 1 entries (1 files):
- microorganisms-3776218-supplementary.pdf
